# Supplementary material for: Targeting the IGF-Axis in Cultured Pediatric High-Grade Glioma Cells Inhibits Cell Cycle Progression and Survival
Source: Pharmaceuticals (Basel). 2023 Feb 14;16(2):297. doi: 10.3390/ph16020297 (PMC9964639; doi:10.3390/ph16020297)
Supplement: Supplementary file 1 [file pharmaceuticals-16-00297-s001.zip]

Archive with 1 entries (1 files):
- pharmaceuticals-2169233-supplementary.pdf
